# Supplementary material for: Mutational landscape of marginal zone B-cell lymphomas of various origin: organotypic alterations and diagnostic potential for assignment of organ origin
Source: Virchows Arch. 2021 Sep 8;480(2):403–13. doi: 10.1007/s00428-021-03186-3 (PMC8986713; doi:10.1007/s00428-021-03186-3)
Supplement: Supplementary file 14 — (XLSX 76 kb) [file 428_2021_3186_MOESM14_ESM.xlsx]

## Sheet: Supplementary Table 1
Supplementary Table 1. Association of extranodal marginal zone lymphoma with various infectious agents and autoimmune disorders.
	Organ	Infectious agent/ autoimmune disease (% of cases)
	Stomach	Helicobacter pylori (85%) Helicobacter heilmannii (<1%)
	Lung	Achromobacter xylosoxidans (40%)
	Ocular adnexa	Chlamydophila psittaci (0-50%)
	Skin	Borrelia burgdorferi (20%)
	Salivary glands	Sjögren syndrome (20-45%)
	Thyroid gland	Hashimoto thyroiditis (90%)
