# Supplementary material for: Mutational landscape of marginal zone B-cell lymphomas of various origin: organotypic alterations and diagnostic potential for assignment of organ origin
Source: Virchows Arch. 2021 Sep 8;480(2):403–13. doi: 10.1007/s00428-021-03186-3 (PMC8986713; doi:10.1007/s00428-021-03186-3)
Supplement: Supplementary file 15 — (XLSX 76 kb) [file 428_2021_3186_MOESM15_ESM.xlsx]

## Sheet: Supplementary Table 2
Supplementary Table 2. Association of extranodal marginal zone lymphoma with distribution of characteristic rearrangements
	Organ	Characteristic rearrangements (% of cases)
	Stomach	BIRC3-MALT1 (23%), IGH-FOXP1 (3%), IGH-BCL10 (2%), IGH-MALT1 (1%)
	Lung	BIRC3-MALT1 (45%), IGH-BCL10 (8%), IGH-MALT1 (7%)
	Ocular adnexa	IGH-FOXP1 (20%), IGH-MALT1 (16%), BIRC3-MALT1 (7%)
	Skin	IGH-FOXP1 (10%), IGH-MALT1 (7%), BIRC3-MALT1 (4%)
	Salivary glands	IGH-MALT1 (6%), BIRC3-MALT1 (2%), IGH-BCL10 (1%)
	Thyroid gland	IGH-FOXP1 (50%), BIRC3-MALT1 (9%)
