# Supplementary material for: Mutational landscape of marginal zone B-cell lymphomas of various origin: organotypic alterations and diagnostic potential for assignment of organ origin
Source: Virchows Arch. 2021 Sep 8;480(2):403–13. doi: 10.1007/s00428-021-03186-3 (PMC8986713; doi:10.1007/s00428-021-03186-3)
Supplement: Supplementary file 16 — (XLSX 45 kb) [file 428_2021_3186_MOESM16_ESM.xlsx]

## Sheet: Supplementary Table 3
Supplementary Table 3. List of studies that contain MZL cases with confirmed immunophenotypic or pathological diagnosis obtained by a literature search from PubMed. Some studies are mentioned multiple times as several different MZL types were analyzed.
Nr.	Title	Journal	Identifiers	No. of Cases	Mutated Cases	No. of Variants	No. of Genes	Unmutated Cases
1	Alteration of BIRC3 and multiple other NF-κB pathway genes in splenic marginal zone lymphoma	Blood, 2011	PMID: 21881048	101	17	17	4	84
2	The coding genome of splenic marginal zone lymphoma: activation of NOTCH2 and other pathways regulating marginal zone development	The Journal of Experimental Medicine, 2012	PMID: 22891273	117	79	303	199	38
3	Whole exome sequencing identifies novel recurrently mutated genes in patients with splenic marginal zone lymphoma	PLoS One, 2013	PMID: 24349473	7	7	169	157	0
4	The Kruppel-like factor 2 transcription factor gene is recurrently mutated in splenic marginal zone lymphoma	Leukemia, 2015	PMID: 25283840	96	19	22	1	77
5	KLF2 mutation is the most frequent somatic change in splenic marginal zone lymphoma and identifies a subset with distinct genotype	Leukemia, 2014	PMID: 25428260	105	76	271	142	29
6	Genetics and Prognostication in Splenic Marginal Zone Lymphoma: Revelations from Deep Sequencing	Clinical Cancer Research, 2015	PMID: 25779943	175	172	1283	421	3
7	Whole exome sequencing of microdissected splenic marginal zone lymphoma: a study to discover novel tumor-specific mutations	BMC Cancer, 2015	PMID: 26498442	26	2	21	20	24
8	The genetic landscape of dural marginal zone lymphomas	Oncotarget, 2016	PMID: 27248180	11	11	79	58	0
9	The genetics of nodal marginal zone lymphoma	Blood, 2016	PMID: 27335277	39	12	101	82	27
10	The genetics of nodal marginal zone lymphoma.	Blood, 2016	PMID: 27335277	35	34	775	538	1
11	Recurrent mutations in NF-kB pathway components, KMT2D, and NOTCH1/2 in ocular adnexal MALT-type marginal zone lymphomas	Oncotarget, 2016	PMID: 27566587	63	47	80	16	16
12	The mutational landscape of ocular marginal zone lymphoma identifies frequent alterations in TNFAIP3 followed by mutations in TBL1XR1 and CREBBP	Oncotarget, 2017	PMID: 28152507	48	48	101	24	0
13	Clinical and diagnostic relevance of NOTCH2-and KLF2-mutations in splenic marginal zone lymphoma	Haematologica, 2017	PMID: 28522570	84	21	27	2	63
14	Exome sequencing identifies recurrent BCOR alterations and the absence of KLF2, TNFAIP3 and MYD88 mutations in splenic diffuse red pulp small B-cell lymphoma	Haematologica, 2017	PMID: 28751561	46	28	50	8	18
15	Panel Sequencing Shows Recurrent Genetic FAS Alterations in Primary Cutaneous Marginal Zone Lymphoma	Journal of Investigative Dermatology, 2018	PMID: 29481902	38	32	77	19	6
16	High-throughput sequencing of nodal marginal zone lymphomas identifies recurrent BRAF mutations	Leukemia, 2018	PMID: 29556019	12	12	29	22	0
17	High-throughput sequencing of nodal marginal zone lymphomas identifies recurrent BRAF mutations	Leukemia, 2018	PMID: 29556019	25	24	782	596	1
18	Novel GPR34 and CCR6 mutation and distinct genetic profiles in MALT lymphomas of different sites	Haematologica, 2018	PMID: 29674500	36	15	33	13	21
19	Novel GPR34 and CCR6 mutation and distinct genetic profiles in MALT lymphomas of different sites	Haematologica, 2018	PMID: 29674500	115	86	112	16	29
20	Novel GPR34 and CCR6 mutation and distinct genetic profiles in MALT lymphomas of different sites	Haematologica, 2018	PMID: 29674500	13	4	5	5	9
21	Novel GPR34 and CCR6 mutation and distinct genetic profiles in MALT lymphomas of different sites	Haematologica, 2018	PMID: 29674500	58	37	76	19	21
22	Novel GPR34 and CCR6 mutation and distinct genetic profiles in MALT lymphomas of different sites	Haematologica, 2018	PMID: 29674500	13	10	26	6	3
23	Targeted deep sequencing of gastric marginal zone lymphoma identified alterations of TRAF3 and TNFAIP3 that were mutually exclusive for MALT1 rearrangement	Modern Pathology, 2018	PMID: 29765142	19	19	147	93	0
24	Novel insights into the genetics and epigenetics of MALT lymphoma unveiled by next generation sequencing analyses	Haematologica, 2019	PMID: 31018978	4	4	15	10	0
25	Novel insights into the genetics and epigenetics of MALT lymphoma unveiled by next generation sequencing analyses	Haematologica, 2019	PMID: 31018978	20	20	93	42	0
26	Novel insights into the genetics and epigenetics of MALT lymphoma unveiled by next generation sequencing analyses	Haematologica, 2019	PMID: 31018978	23	19	62	35	4
27	Novel insights into the genetics and epigenetics of MALT lymphoma unveiled by next generation sequencing analyses	Haematologica, 2019	PMID: 31018978	13	13	57	39	0
28	Novel insights into the genetics and epigenetics of MALT lymphoma unveiled by next generation sequencing analyses	Haematologica, 2019	PMID: 31018978	5	5	34	20	0
29	High throughput sequencing reveals high specificity of TNFAIP3 mutations in ocular adnexal marginal zone B-cell lymphomas	Hematological Oncology, 2020	PMID: 32012328	34	32	87	41	2
30	Identifying Genetic Lesions in Ocular Adnexal Extranodal Marginal Zone Lymphomas of the MALT Subtype by Whole Genome, Whole Exome and Targeted Sequencing	Cancers, 2020	PMID: 32316399	82	9	135	132	80
31	Discovery of Novel Recurrent Mutations and Clinically Meaningful Subgroups in Nodal Marginal Zone Lymphoma	Cancers, 2020	PMID: 32585984	38	8	389	365	30
32	Deciphering the genetic landscape of pulmonary lymphomas	Modern Pathology, 2021	PMID: 32855441	28	22	51	21	6
33	Whole-genome sequencing identifies recurrent somatic NOTCH2 mutations in splenic marginal zone lymphoma	The Journal of Experimental Medicine, 2012	PMID:22891276	99	25	26	1	74
34	Whole-exome sequencing in splenic marginal zone lymphoma reveals mutations in genes involved in marginal zone differentiation	Leukemia, 2014	PMID:24296945	15	15	481	461	0
35	Recurrent mutations in genes involved in nuclear factor-κB signalling in nodal marginal zone lymphoma-diagnostic and therapeutic implications	Histopathology, 2017	PMID:27297871	20	-	-	-	-
