# Supplementary material for: Mutational landscape of marginal zone B-cell lymphomas of various origin: organotypic alterations and diagnostic potential for assignment of organ origin
Source: Virchows Arch. 2021 Sep 8;480(2):403–13. doi: 10.1007/s00428-021-03186-3 (PMC8986713; doi:10.1007/s00428-021-03186-3)
Supplement: Supplementary file 17 — (XLSX 63 kb) [file 428_2021_3186_MOESM17_ESM.xlsx]

## Sheet: Supplementary Table 4
Supplementary Table 4. Combined raw mutation counts and frequencies of selected gens in investigated entities
Genes	Total DMZL cases mutated	Total DMZL unmutated	Total DMZL Frequency	Total OMZL cases mutated	Total OMZL cases unmutated	Total OMZL Frequency	Total SAMZL cases mutated	Total SAMZL cases unmutated	Total SAMZL Frequency	Total TMZL cases mutated	Total TMZL cases unmutated	Total TMZL Frequency	Total PMZL cases mutated	Total PMZL cases unmutated	Total PMZL Frequency	Total GMZL cases mutated	Total GMZL cases unmutated	Total GMZL Frequency	Total NMZL cases mutated	Total NMZL cases unmutated	Total NMZL Frequency	Total SMZL cases mutated	Total SMZL cases unmutated	Total SMZL Frequency	Total CMZL cases mutated	Total CMZL cases unmutated	Total CMZL Frequency
ADGRV1	0	0	NA	0	0	NA	0	0	NA	0	0	NA	0	0	NA	0	0	NA	5	46	10	0	0	NA	0	0	NA
APC	0	0	NA	2	59	3	0	0	NA	0	0	NA	0	0	NA	2	17	11	1	63	2	0	0	NA	0	0	NA
ATM	1	10	9	0	0	NA	1	26	4	0	0	NA	2	49	4	3	20	13	1	50	2	12	261	4	0	0	NA
BRAF	0	0	NA	2	75	3	0	0	NA	0	0	NA	0	0	NA	0	0	NA	4	47	8	2	299	1	0	0	NA
BRCA1	0	0	NA	0	0	NA	0	0	NA	0	0	NA	0	0	NA	2	17	11	0	0	NA	0	0	NA	0	0	NA
BRCA2	0	0	NA	0	0	NA	0	0	NA	0	0	NA	0	0	NA	2	17	11	0	0	NA	0	0	NA	0	0	NA
BRD3	1	10	9	0	0	NA	0	0	NA	0	0	NA	0	0	NA	0	0	NA	0	0	NA	0	0	NA	0	0	NA
BRIP1	0	0	NA	0	0	NA	0	0	NA	0	0	NA	0	0	NA	2	17	11	0	0	NA	0	0	NA	0	0	NA
BUB1B	1	10	9	0	0	NA	0	0	NA	0	0	NA	0	0	NA	0	0	NA	0	0	NA	0	0	NA	0	0	NA
CAD	0	0	NA	0	0	NA	0	0	NA	0	0	NA	0	0	NA	2	17	11	0	0	NA	0	0	NA	0	0	NA
CARD11	1	10	9	4	140	3	4	67	6	0	0	NA	4	47	8	3	56	5	6	112	5	20	289	6	0	0	NA
CASP10	0	0	NA	0	0	NA	0	0	NA	0	0	NA	0	0	NA	0	0	NA	0	0	NA	0	0	NA	4	34	11
CCR6	0	0	NA	0	0	NA	4	54	7	1	12	8	0	0	NA	1	34	3	0	0	NA	0	0	NA	0	0	NA
CD276	1	10	9	0	0	NA	0	0	NA	0	0	NA	0	0	NA	0	0	NA	0	0	NA	0	0	NA	0	0	NA
CD58	0	0	NA	1	137	1	1	57	2	1	11	8	0	0	NA	0	0	NA	0	0	NA	2	286	1	0	0	NA
CHEK2	1	10	9	3	74	4	0	0	NA	0	0	NA	0	0	NA	1	18	5	1	50	2	1	98	1	0	0	NA
CLTCL1	1	10	9	0	0	NA	0	0	NA	0	0	NA	0	0	NA	0	0	NA	0	0	NA	0	0	NA	0	0	NA
CREBBP	0	0	NA	29	270	10	5	66	7	1	11	8	6	58	9	2	38	5	8	60	12	15	280	5	0	0	NA
CSF3R	1	10	9	0	0	NA	0	0	NA	0	0	NA	0	0	NA	0	0	NA	0	0	NA	0	0	NA	0	0	NA
ECT2L	0	0	NA	0	0	NA	0	0	NA	0	0	NA	0	0	NA	2	17	11	0	0	NA	0	0	NA	0	0	NA
EP300	2	9	18	10	182	5	1	57	2	0	0	NA	3	25	11	3	56	5	2	49	4	10	364	3	0	0	NA
ERCC2	1	10	9	0	0	NA	0	0	NA	0	0	NA	0	0	NA	0	0	NA	0	0	NA	1	89	1	0	0	NA
EWSR1	0	0	NA	0	0	NA	0	0	NA	0	0	NA	0	0	NA	2	17	11	0	0	NA	0	0	NA	0	0	NA
EZH2	0	0	NA	3	38	7	1	26	4	0	0	NA	2	49	4	0	0	NA	4	47	8	2	263	1	0	0	NA
FAM123B	1	10	9	0	0	NA	0	0	NA	0	0	NA	0	0	NA	0	0	NA	0	0	NA	0	0	NA	0	0	NA
FAM175A	1	10	9	0	0	NA	0	0	NA	0	0	NA	0	0	NA	0	0	NA	0	0	NA	0	0	NA	0	0	NA
FAS	1	10	9	0	0	NA	0	0	NA	0	0	NA	0	0	NA	1	18	5	8	60	12	4	291	1	24	14	63
FAT4	0	0	NA	0	0	NA	0	0	NA	0	0	NA	0	0	NA	0	0	NA	5	46	10	14	360	4	0	0	NA
FBXW7	1	10	9	0	0	NA	0	0	NA	0	0	NA	0	0	NA	1	18	5	1	50	2	0	0	NA	0	0	NA
FGF4	1	10	9	0	0	NA	0	0	NA	0	0	NA	0	0	NA	0	0	NA	0	0	NA	0	0	NA	0	0	NA
FGFR3	1	10	9	0	0	NA	3	55	5	0	0	NA	0	0	NA	0	0	NA	0	0	NA	0	0	NA	0	0	NA
FLT3	1	10	9	0	0	NA	0	0	NA	0	0	NA	0	0	NA	0	0	NA	0	0	NA	0	0	NA	0	0	NA
FOXO1	0	0	NA	2	55	4	0	0	NA	1	12	8	0	0	NA	2	38	5	3	78	4	4	261	2	0	0	NA
FUBP1	1	10	9	0	0	NA	0	0	NA	0	0	NA	0	0	NA	0	0	NA	0	0	NA	0	0	NA	0	0	NA
GNAI2	0	0	NA	0	0	NA	0	0	NA	1	11	8	0	0	NA	0	0	NA	1	50	2	1	110	1	0	0	NA
GPR34	0	0	NA	0	0	NA	9	49	16	0	0	NA	0	0	NA	0	0	NA	0	0	NA	0	0	NA	0	0	NA
HGF	1	10	9	0	0	NA	0	0	NA	0	0	NA	0	0	NA	1	18	5	1	50	2	2	197	1	0	0	NA
HIST1H1D	1	10	9	0	0	NA	0	0	NA	1	11	8	0	0	NA	0	0	NA	1	63	2	2	263	1	0	0	NA
HIST1H1E	0	0	NA	2	75	3	0	0	NA	0	0	NA	0	0	NA	0	0	NA	8	90	8	3	185	2	0	0	NA
HIST1H4I	0	0	NA	0	0	NA	0	0	NA	1	11	8	0	0	NA	0	0	NA	0	0	NA	1	264	NA	0	0	NA
IFNGR1	1	10	9	0	0	NA	0	0	NA	0	0	NA	0	0	NA	0	0	NA	0	0	NA	0	0	NA	0	0	NA
IKBKB	0	0	NA	0	0	NA	0	0	NA	1	12	8	0	0	NA	0	0	NA	0	0	NA	17	577	3	0	0	NA
IL6ST	1	10	9	0	0	NA	0	0	NA	0	0	NA	0	0	NA	0	0	NA	0	0	NA	0	0	NA	0	0	NA
IRS1	1	10	9	0	0	NA	0	0	NA	0	0	NA	0	0	NA	0	0	NA	1	63	2	0	0	NA	0	0	NA
JAK3	1	10	9	9	83	10	0	0	NA	0	0	NA	0	0	NA	1	18	5	1	50	2	1	264	NA	0	0	NA
JARID2	0	0	NA	0	0	NA	0	0	NA	0	0	NA	0	0	NA	2	17	11	0	0	NA	0	0	NA	0	0	NA
KDM5A	0	0	NA	0	0	NA	NA	0	NA	0	0	NA	0	0	NA	2	17	11	0	0	NA	1	264	NA	0	0	NA
KDR	1	10	9	0	0	NA	0	0	NA	0	0	NA	0	0	NA	0	0	NA	0	0	NA	1	89	1	0	0	NA
KIF5B	1	10	9	0	0	NA	0	0	NA	0	0	NA	0	0	NA	0	0	NA	0	0	NA	0	0	NA	0	0	NA
KLF2	0	0	NA	0	0	NA	0	0	NA	0	0	NA	3	48	6	0	0	NA	8	60	12	103	464	18	1	37	3
KLHL6	2	9	18	1	56	2	0	0	NA	1	11	8	0	0	NA	0	0	NA	3	65	4	5	260	2	0	0	NA
KMT2A	1	10	9	0	0	NA	0	0	NA	0	0	NA	0	0	NA	0	0	NA	0	0	NA	3	262	1	0	0	NA
KMT2C	0	0	NA	4	39	9	3	24	11	1	11	8	5	46	10	0	0	NA	0	0	NA	1	89	1	0	0	NA
KMT2D	2	9	18	26	152	15	6	65	8	0	0	NA	13	38	25	0	0	NA	20	78	20	28	371	7	0	0	NA
LRP1B	0	0	NA	8	73	10	1	26	4	1	11	8	1	22	4	2	21	9	5	46	10	4	480	1	0	0	NA
MCM2	1	10	9	0	0	NA	0	0	NA	0	0	NA	0	0	NA	0	0	NA	0	0	NA	0	0	NA	0	0	NA
MCM3	1	10	9	0	0	NA	0	0	NA	0	0	NA	0	0	NA	0	0	NA	0	0	NA	0	0	NA	0	0	NA
MLH1	1	10	9	0	0	NA	0	0	NA	0	0	NA	0	0	NA	2	17	11	0	0	NA	0	0	NA	0	0	NA
MRE11A	1	10	9	2	59	3	0	0	NA	0	0	NA	0	0	NA	0	0	NA	0	0	NA	0	0	NA	0	0	NA
MSH2	1	10	9	0	0	NA	0	0	NA	0	0	NA	0	0	NA	0	0	NA	0	0	NA	0	0	NA	0	0	NA
MSH3	0	0	NA	0	0	NA	0	0	NA	0	0	NA	0	0	NA	2	17	11	0	0	NA	0	0	NA	0	0	NA
MTOR	1	10	9	1	42	2	0	0	NA	0	0	NA	0	0	NA	0	0	NA	0	0	NA	0	0	NA	0	0	NA
MYD88	0	0	NA	29	264	10	2	69	3	0	0	NA	2	26	7	0	0	NA	6	112	5	36	502	7	0	0	NA
MYOD1	1	10	9	0	0	NA	0	0	NA	0	0	NA	0	0	NA	0	0	NA	1	50	2	0	0	NA	0	0	NA
NCOR2	0	0	NA	0	0	NA	0	0	NA	0	0	NA	0	0	NA	1	18	5	4	64	6	10	276	3	5	33	13
NF1	1	10	9	2	59	3	0	0	NA	0	0	NA	1	22	4	3	16	16	0	0	NA	2	263	1	0	0	NA
NOTCH1	0	0	NA	9	135	6	5	66	7	0	0	NA	6	45	12	10	49	17	3	65	4	24	505	5	0	0	NA
NOTCH2	4	7	36	8	98	8	3	24	11	0	0	NA	1	22	4	0	0	NA	8	60	12	118	609	16	0	0	NA
NOTCH3	1	10	9	0	0	NA	0	0	NA	0	0	NA	0	0	NA	0	0	NA	0	0	NA	10	255	4	0	0	NA
NPM1	1	10	9	0	0	NA	0	0	NA	0	0	NA	0	0	NA	1	18	5	0	0	NA	0	0	NA	0	0	NA
NTRK1	1	10	9	0	0	NA	0	0	NA	0	0	NA	0	0	NA	0	0	NA	0	0	NA	0	0	NA	0	0	NA
PALB2	2	9	18	0	0	NA	0	0	NA	0	0	NA	0	0	NA	0	0	NA	0	0	NA	1	264	NA	0	0	NA
PIK3C3	1	10	9	0	0	NA	0	0	NA	0	0	NA	0	0	NA	0	0	NA	0	0	NA	0	0	NA	0	0	NA
PIK3CD	0	0	NA	3	135	2	6	65	8	3	10	23	0	0	NA	0	0	NA	0	0	NA	1	264	NA	0	0	NA
PIK3R1	1	10	9	0	0	NA	0	0	NA	0	0	NA	0	0	NA	1	18	5	0	0	NA	0	0	NA	0	0	NA
PIK3R2	0	0	NA	0	0	NA	0	0	NA	1	11	8	0	0	NA	0	0	NA	1	63	2	2	352	1	0	0	NA
PLK2	1	10	9	0	0	NA	0	0	NA	0	0	NA	0	0	NA	0	0	NA	1	50	2	0	0	NA	0	0	NA
PRDM1	0	0	NA	7	185	4	1	26	4	0	0	NA	6	45	12	2	34	6	1	50	2	3	262	1	0	0	NA
PTCH1	1	10	9	0	0	NA	0	0	NA	0	0	NA	0	0	NA	0	0	NA	0	0	NA	0	0	NA	0	0	NA
PTEN	0	0	NA	0	0	NA	0	0	NA	0	0	NA	3	25	11	1	18	5	0	0	NA	1	98	1	0	0	NA
PTPRC	1	10	9	0	0	NA	1	26	4	0	0	NA	0	0	NA	0	0	NA	0	0	NA	0	0	NA	0	0	NA
PTPRD	0	0	NA	0	0	NA	0	0	NA	0	0	NA	1	22	4	0	0	NA	5	46	10	0	0	NA	3	35	8
PTPRM	0	0	NA	0	0	NA	0	0	NA	0	0	NA	2	21	9	0	0	NA	0	0	NA	0	0	NA	0	0	NA
RAD50	1	10	9	0	0	NA	0	0	NA	0	0	NA	0	0	NA	0	0	NA	1	50	2	0	0	NA	0	0	NA
RASA1	1	10	9	0	0	NA	0	0	NA	0	0	NA	0	0	NA	0	0	NA	0	0	NA	5	260	2	0	0	NA
RHOA	1	10	9	0	0	NA	0	0	NA	0	0	NA	0	0	NA	0	0	NA	0	0	NA	0	0	NA	0	0	NA
SETBP1	0	0	NA	0	0	NA	0	0	NA	0	0	NA	0	0	NA	2	17	11	1	50	2	0	0	NA	0	0	NA
SLAMF1	0	0	NA	0	0	NA	0	0	NA	0	0	NA	0	0	NA	0	0	NA	0	0	NA	0	0	NA	9	29	24
SPEN	0	0	NA	2	41	5	3	24	11	2	10	17	4	47	8	0	0	NA	7	91	7	30	499	6	7	31	18
STAG3	1	10	9	0	0	NA	0	0	NA	0	0	NA	0	0	NA	0	0	NA	0	0	NA	2	286	1	0	0	NA
STAT5A	0	0	NA	0	0	NA	0	0	NA	1	11	8	0	0	NA	2	17	11	0	0	NA	0	0	NA	0	0	NA
STAT5B	0	0	NA	0	0	NA	0	0	NA	1	11	8	0	0	NA	1	18	5	0	0	NA	1	178	1	0	0	NA
TAF1	0	0	NA	0	0	NA	0	0	NA	0	0	NA	0	0	NA	0	0	NA	4	47	8	2	118	2	0	0	NA
TBL1XR1	4	7	36	27	262	9	14	44	24	1	11	8	2	39	5	5	50	9	9	89	9	7	237	3	2	36	5
TCF12	1	10	9	0	0	NA	0	0	NA	0	0	NA	0	0	NA	0	0	NA	0	0	NA	0	0	NA	0	0	NA
TCF4	0	0	NA	0	0	NA	0	0	NA	1	11	8	0	0	NA	0	0	NA	0	0	NA	2	286	1	0	0	NA
TET1	1	10	9	0	0	NA	0	0	NA	0	0	NA	0	0	NA	0	0	NA	0	0	NA	0	0	NA	0	0	NA
TET2	0	0	NA	9	183	5	6	65	8	11	7	61	6	58	9	2	53	4	5	46	10	15	339	4	0	0	NA
TET3	1	10	9	0	0	NA	0	0	NA	0	0	NA	0	0	NA	0	0	NA	0	0	NA	0	0	NA	0	0	NA
TGM7	0	0	NA	0	0	NA	0	0	NA	1	11	8	0	0	NA	0	0	NA	0	0	NA	1	264	NA	0	0	NA
TNFAIP3	5	6	45	113	180	39	1	57	2	1	11	8	12	53	18	8	47	15	12	76	14	52	573	8	0	0	NA
TNFRSF14	1	10	9	8	184	4	2	56	3	8	10	44	2	39	5	3	33	8	10	88	10	6	280	2	0	0	NA
TP53	0	0	NA	9	226	4	0	0	NA	0	0	NA	1	22	4	1	18	5	2	66	3	59	429	12	0	0	NA
TRAF3	0	0	NA	3	135	2	4	54	7	0	0	NA	0	0	NA	7	48	13	1	50	2	26	538	5	0	0	NA
TSNARE1	1	10	9	0	0	NA	0	0	NA	0	0	NA	0	0	NA	0	0	NA	0	0	NA	0	0	NA	0	0	NA
WHSC1	0	0	NA	0	0	NA	0	0	NA	0	0	NA	0	0	NA	2	17	11	0	0	NA	0	0	NA	0	0	NA
LEGEND:	Freq	Frequency
	CMZL	Cutaneous Marginal Zone Lymphoma
	DMZL	Dural Marginal Zone Lymphoma
	GMZL	Gastric Marginal Zone Lymphoma
	NMZL	Nodal Marginal Zone Lymphoma
	OMZL	Ocular Marginal Zone Lymphoma
	PMZL	Pulmonary Marginal Zone Lymphoma
	SAMZL	Salivary Marginal Zone Lymphoma
	SMZL	Splenic Marginal Zone Lymphoma
	TMZL	Thyroid Marginal Zone Lymphoma
	NA	Not Available
