# Supplementary material for: Mutational landscape of marginal zone B-cell lymphomas of various origin: organotypic alterations and diagnostic potential for assignment of organ origin
Source: Virchows Arch. 2021 Sep 8;480(2):403–13. doi: 10.1007/s00428-021-03186-3 (PMC8986713; doi:10.1007/s00428-021-03186-3)
Supplement: Supplementary file 18 — (XLSX 13 kb) [file 428_2021_3186_MOESM18_ESM.xlsx]

## Sheet: Supplementary Table 5
Supplementary Table 5. Mutational frequency comparison by Fisher exact test.
Genes	NMZL VS SMZL	NMZL VS EMZL	SMZL VS EMZL		OMZL VS TMZL	OMZL VS GMZL	OMZL VS DMZL	OMZL VS PMZL	OMZL VS SAMZL	OMZL VS CMZL	TMZL VS SAMZL	TMZL VS GMZL	TMZL VS DMZL	TMZL VS PMZL	TMZL VS CMZL	SAMZL VS PMZL	SAMZL VS GMZL	SAMZL VS DMZL	SAMZL VS CMZL	PMZL VS GMZL	PMZL VS DMZL	PMZL VS CMZL	GMZL VS DMZL	GMZL VS CMZL	DMZL VS CMZL
TNFAIP3	n.s.	0.00362646	2.20629e-18		0.0354456	0.000574851	n.s.	0.002323	4.07217e-10	n.s.	n.s.	n.s.	n.s.	n.s.	n.s.	0.00253357	0.0146776	0.000227382	n.s.	n.s.	n.s.	n.s.	0.0325899	n.s.	n.s.
TBL1XR1	0.0205299	n.s.	4.5079e-06		n.s.	n.s.	0.0184888	n.s.	0.00318758	n.s.	n.s.	n.s.	n.s.	n.s.	n.s.	0.0120068	0.0438019	n.s.	0.0229331	n.s.	0.0142448	n.s.	0.0356128	n.s.	0.0178784
NOTCH2	n.s.	n.s.	0.023343		n.s.	n.s.	0.0145617	n.s.	n.s.	n.s.	n.s.	n.s.	n.s.	n.s.	n.s.	n.s.	n.s.	n.s.	n.s.	n.s.	0.0289374	n.s.	n.s.	n.s.	n.s.
NOTCH1	n.s.	n.s.	0.012495		n.s.	0.0305311	n.s.	n.s.	n.s.	n.s.	n.s.	n.s.	n.s.	n.s.	n.s.	n.s.	n.s.	n.s.	n.s.	n.s.	n.s.	n.s.	n.s.	n.s.	n.s.
TRAF3	n.s.	n.s.	n.s.		n.s.	0.00637448	n.s.	n.s.	n.s.	n.s.	n.s.	n.s.	n.s.	n.s.	n.s.	n.s.	n.s.	n.s.	n.s.	n.s.	n.s.	n.s.	n.s.	n.s.	n.s.
FAS	0.000275716	0.00062377	2.00568e-17		n.s.	n.s.	n.s.	n.s.	n.s.	n.s.	n.s.	n.s.	n.s.	n.s.	n.s.	n.s.	n.s.	n.s.	n.s.	n.s.	n.s.	n.s.	n.s.	3.58e-05	0.00192151
KMT2D	0.000180994	n.s.	0.000532842		n.s.	n.s.	n.s.	n.s.	n.s.	n.s.	n.s.	n.s.	n.s.	n.s.	n.s.	0.0207548	n.s.	n.s.	n.s.	n.s.	n.s.	n.s.	n.s.	n.s.	n.s.
PRDM1	n.s.	n.s.	n.s.		n.s.	n.s.	n.s.	0.0332789	n.s.	n.s.	n.s.	n.s.	n.s.	n.s.	n.s.	n.s.	n.s.	n.s.	n.s.	n.s.	n.s.	n.s.	n.s.	n.s.	n.s.
TET2	n.s.	n.s.	0.00745496		5.88759e-09	n.s.	n.s.	n.s.	n.s.	n.s.	6.3436e-06	5.59729e-07	n.s.	1.6e-05	n.s.	n.s.	n.s.	n.s.	n.s.	n.s.	n.s.	n.s.	n.s.	n.s.	n.s.
TNFRSF14	0.00155059	n.s.	0.00744659		4.76939e-06	n.s.	n.s.	n.s.	n.s.	n.s.	7.88e-05	0.00360071	n.s.	0.000603529	n.s.	n.s.	n.s.	n.s.	n.s.	n.s.	n.s.	n.s.	n.s.	n.s.	n.s.
PIK3CD	n.s.	n.s.	n.s.		0.0086979	n.s.	n.s.	n.s.	n.s.	n.s.	n.s.	n.s.	n.s.	n.s.	n.s.	n.s.	n.s.	n.s.	n.s.	n.s.	n.s.	n.s.	n.s.	n.s.	n.s.
BRAF	0.0047441	n.s.	n.s.		n.s.	n.s.	n.s.	n.s.	n.s.	n.s.	n.s.	n.s.	n.s.	n.s.	n.s.	n.s.	n.s.	n.s.	n.s.	n.s.	n.s.	n.s.	n.s.	n.s.	n.s.
EZH2	0.0071161	n.s.	0.00209223		n.s.	n.s.	n.s.	n.s.	n.s.	n.s.	n.s.	n.s.	n.s.	n.s.	n.s.	n.s.	n.s.	n.s.	n.s.	n.s.	n.s.	n.s.	n.s.	n.s.	n.s.
HIST1H1E	0.00935078	n.s.	n.s.		n.s.	n.s.	n.s.	n.s.	n.s.	n.s.	n.s.	n.s.	n.s.	n.s.	n.s.	n.s.	n.s.	n.s.	n.s.	n.s.	n.s.	n.s.	n.s.	n.s.	n.s.
LRP1B	0.000611691	n.s.	3.4e-05		n.s.	n.s.	n.s.	n.s.	n.s.	n.s.	n.s.	n.s.	n.s.	n.s.	n.s.	n.s.	n.s.	n.s.	n.s.	n.s.	n.s.	n.s.	n.s.	n.s.	n.s.
HIST1H1D	n.s.	n.s.	0.0332292		n.s.	n.s.	n.s.	n.s.	n.s.	n.s.	n.s.	n.s.	n.s.	n.s.	n.s.	n.s.	n.s.	n.s.	n.s.	n.s.	n.s.	n.s.	n.s.	n.s.	n.s.
JAK3	n.s.	n.s.	1.9e-05		n.s.	n.s.	n.s.	n.s.	n.s.	n.s.	n.s.	n.s.	n.s.	n.s.	n.s.	n.s.	n.s.	n.s.	n.s.	n.s.	n.s.	n.s.	n.s.	n.s.	n.s.
KDM5A	n.s.	n.s.	0.0122526		n.s.	n.s.	n.s.	n.s.	n.s.	n.s.	n.s.	n.s.	n.s.	n.s.	n.s.	n.s.	n.s.	n.s.	n.s.	n.s.	n.s.	n.s.	n.s.	n.s.	n.s.
KMT2C	n.s.	n.s.	0.00549272		n.s.	n.s.	n.s.	n.s.	n.s.	n.s.	n.s.	n.s.	n.s.	n.s.	n.s.	n.s.	n.s.	n.s.	n.s.	n.s.	n.s.	n.s.	n.s.	n.s.	n.s.
NCOR2	n.s.	n.s.	0.0336654		n.s.	n.s.	n.s.	n.s.	n.s.	n.s.	n.s.	n.s.	n.s.	n.s.	n.s.	n.s.	n.s.	n.s.	n.s.	n.s.	n.s.	n.s.	n.s.	n.s.	n.s.
PALB2	n.s.	n.s.	0.00425262		n.s.	n.s.	n.s.	n.s.	n.s.	n.s.	n.s.	n.s.	n.s.	n.s.	n.s.	n.s.	n.s.	n.s.	n.s.	n.s.	n.s.	n.s.	n.s.	n.s.	n.s.
PTEN	n.s.	n.s.	0.0372045		n.s.	n.s.	n.s.	n.s.	n.s.	n.s.	n.s.	n.s.	n.s.	n.s.	n.s.	n.s.	n.s.	n.s.	n.s.	n.s.	n.s.	n.s.	n.s.	n.s.	n.s.
KLF2	n.s.	n.s.	0.000573		n.s.	n.s.	n.s.	n.s.	n.s.	n.s.	n.s.	n.s.	n.s.	n.s.	n.s.	n.s.	n.s.	n.s.	n.s.	n.s.	n.s.	n.s.	n.s.	n.s.	n.s.
Only statistically significant enrichments are shown, as determined by Fisher’s exact text, p ≤ 0.05, ** p ≤ 0.01
Legend:
n.s	not significant
