# Supplementary material for: Mutational landscape of marginal zone B-cell lymphomas of various origin: organotypic alterations and diagnostic potential for assignment of organ origin
Source: Virchows Arch. 2021 Sep 8;480(2):403–13. doi: 10.1007/s00428-021-03186-3 (PMC8986713; doi:10.1007/s00428-021-03186-3)
Supplement: Supplementary file 19 — (XLSX 58 kb) [file 428_2021_3186_MOESM19_ESM.xlsx]

## Sheet: Supplementary Table 6
Supplementary Table 6. Number of cases investigated by WGS, WES, Sanger, and targeted high-throughput sequencing.
Study	WGS	WES	HTS/NGS/ targeted	Sanger	Total Number of Cases	Total Number of Cases Used in this Study	Remarks
Rossi et al, 2011 PMID:21881048	0	0	0	101	101	101	-
Rossi et al, 2012 PMID: 22891273	0	8	109	0	117	117	-
Kiel et al, 2012 PMID:22891276	6	0	93	0	99	99	-
Parry et al, 2013 PMID:24349473	0	7	0	0	7	7	-
Martinez et al, 2014 PMID:24296945	0	15	0	0	15	15	-
Parry et al, 2015 PMID:25779943	0	0	175	0	175	175	-
Piva et al, 2015 PMID: 25283840	0	0	96	0	96	96	-
Peveling-Oberhag et al, 2015 PMID:26498442	0	2	24	0	26	26	-
Clipson et al, 2015 PMID:25428260	0	16	96	0	105	105	-
Spina et al, 2016 PMID:27335277	0	18	74	0	74	74	-
Campos-Martin et al, 2017 PMID:28522570	0	0	0	84	84	84	-
Jallades et al, 2017 PMID:28751561	0	0	46	0	46	46	-
Pilllonel et al, 2018 PMID:29556019	0	8	37	0	37	37	Performed targeted HTS on all samples
Katja et al, 2018 PMID: 29481902	0	0	38	0	38	38	-
Karthik et al, 2016 PMID: 27248180	0	0	11	0	11	11
Cascione et al, 2019 PMID: 31018978	0	0	72	0	72	65	*7 are excluded in this study due to unspecified organ of origin
Hyeon et al, 2018 PMID: 29765142	0	0	19	0	19	19
Moody et al, 2018 PMID: 29674500	0	21	249	0	249	235	*179 from previous studies and 70 from current study **14 are excluded in this study due to unspecified organ of origin
Johansson et al, 2020 PMID: 32316399	6	8	82	0	82	82	Performed targeted sequencing on all samples
Johansson et al, 2016 PMID: 27566587	0	0	63	0	63	63
Jung et al, 2017 PMID: 28152507	10	0	38	0	48	48
Vela et al, 2020 PMID: 32012328	0	0	34	0	34	34
Vela et al, 2020 PMID: 32855441	0	0	28	0	28	28
Koh et al, 2020 PMID: 32585984	0	8	30	0	38	38
Michiel van den Brand PMID: 27297871	0	0	20	0	20	20	*These cases are excluded from this study due to insufficient details.
TOTAL: 25 studies	22	111	1434	185	1684	1663
