# Supplementary material for: Mutational landscape of marginal zone B-cell lymphomas of various origin: organotypic alterations and diagnostic potential for assignment of organ origin
Source: Virchows Arch. 2021 Sep 8;480(2):403–13. doi: 10.1007/s00428-021-03186-3 (PMC8986713; doi:10.1007/s00428-021-03186-3)
Supplement: Supplementary file 20 — (XLSX 33 kb) [file 428_2021_3186_MOESM20_ESM.xlsx]

## Sheet: Supplementary Table 7
	Supplementary Table 7. This table outlines the methods used, samples, bioinformatics, data quality, and the number of assessed cases of each study.
	Study	Methods Used	Samples	Bioinformatics	Data Quality	Assessed Cases for Each Type of Sequencing	Total Number of Cases
		M = Methods C = Capture/chemistry S = Sequencing V = Validation	TO = Tissue origin MG = Matched germline, D = Diagnosis
	Rossi et al, 2011 PMID:21881048 DOI:10.1182/blood-2011-06-359166	M: Sanger (21 genes; n=101) C: PCR S: Sanger V: Comparison to matched normal	TO: FFPE (n=101) MG: Saliva D: WHO classification and SMZL Working Party criteria	1. Database search to exclude SNPs. 2. Variants present in matched germline excluded. 3. Synonymous variants excluded. 4. Recurrent variants excluded unless somatic origin confirmed. 5. hg19 assembly	NA	101	101
	Rossi et al, 2012 PMID: 22891273 PMCID:PMC3428941 DOI:10.1084/jem.20120904	M: WES (n=8) C: SureSelectXT Human Exon Capture 50Mb Kit (Agilent Technologies) S: HiSeq2000 (Illumina) - paired end 2x100 bp read option V: Sanger	TO: Frozen spleen biopsies (n=117) MG: Saliva or peripheral blood granulocytes (n=48) D: Spleen histology and confirmed by centralized pathological revision. All cases in discovery and screening panel lacked t(11;18) and t(14;18). All cases lacked BRAF p.V600E mutation	1. Aligned using BWA (v.0.5.0) with hg19 assembly. 2. Confirmed somatic nonsynonymous tested in silico using PolyPhen-2. 3. Mutated genes verified for their presence in COSMIC and Cancer Gene Census database.	* Mean depth 111x * At least 83 of target covered at 30x	8/117	117
		M: Targeted (61 genes; n=109) C: PCR S: Sanger V: Candidate confirmed on both strands.		1. Automated and/or manual curation. 2. Mutation Surveyor Version 3.97. 3. Synonymous mutations, previously reported germline polymorphisms and changed in matched normal removed. 4. Database search to exclude SNPs.	* 99 Phred score ≥ 20 * 96 Phred score ≥ 30	109/117
	Kiel et al, 2012 PMID:22891276 PMCID:PMC3428949 DOI:10.1084/jem.20120910	M: WGS (n=6) C: QIAamp DNA extraction kit (QIAGEN) S: not specified	TO: Frozen tumour tissue Spleen (n=99) MG: NA D: Reviewed independently by three haematopatologists according to WHO classification criteria.	1. Mapping and variants calling using CGAtools v1.3.0. 2. Downstream analysis with custom PERL processing routines. 3. Database search to exclude SNPs. 4. hg19 assembly	* 97.6 genome coverage * 96.4 fully called exome coverage * median genomic sequencing depth > 80x in all samples	6/99	99
		M: Targeted (NOTCH2) (n=93) C: PCR S: Sanger V: Candidate confirmed by at least two independent PCR.				93/99
	Parry et al, 2013 PMID:24349473 PMCID:PMC3862727 DOI:10.1371/journal.pone.0083244	M: WES (n=7) C: SureSelectXT Human Exon Capture 51Mb V4, 50Mb V3 Kit (Agilent Technologies) S: HiSeq (Illumina) V: Sanger	TO: Spleen biopsies and peripheral blood. FFPE (n=27). Tissue CD19+ purified cells. MG: Saliva (n=7) D: Met criteria established my Matutes et al. 5/7 splenectomy with histology typical of SMZL, chromosomal aberrations targeting 7q and IGHV-2*04 usage.	1. PCR duplicates and reads mapping to multiple locations removed. 2. Variants called using Varscan 2.3.3 using 'somaticFilter' command to remove false positives. 3. Annotated using Annovar software v2012Jun21. 4. Database search to exclude SNPs. 5. hg19assembly	* Minimum depth 4 * Minimum VAF 0.1 * Mean depth 69x * Average of 82.2 of target sequences captured at 20x	7	7
	Martinez et al, 2014 PMID:24296945 DOI:10.1038/leu.2013.365	M: WES (n=15) C: SureSelectXT Human Exon Capture 50Mb Kit (Agilent Technologies) S: HiSeq2000 (Illumina) - paired end 76 bp read option V: 454 Roche and Sanger	TO: WES - Isolated CD19 cells from peripheral blood (n=10) and freshly frozen biopsies n=6). FFPE tissue (n=16). All samples taken before therapy. MG: Oral mucosa (n=13) and granulocytes (n=2). D: Reviewed independently by three haematopatologist according to WHO classification.	1. Reads trimmed until base quality was > 10. 2. Mapped with Genome Multitool and BFAST. 3. PCR duplicates and reads mapping to multiple locations removed. 4. SAMtools and RAMSES used to call variants. Annovar used for annotation and snpEff for effect prediction. 5. Database search to exclude SNPs. 6. hg19 assembly	* Mean coverage 128.62x * Average of 90 of targeted bases captured at 15X	15	15
	Parry et al, 2015 PMID:25779943 PMCID:PMC4490180 DOI:10.1158/1078-0432.CCR-14-2759	M: Targeted (768 genes, n=175) C: HaloPlex Target Enrichment System (Agilent Technologies) S: not specified V: Sanger	TO: Peripheral blood, bone marrow, spleen, or lymph nodes. FFPE (n=195) MG: Buccal cells or sorted T-cell (n=25) D: Met criteria established my Matutes et al.	1. Independent analysis of variant by two different entities 2. hg19 assembly	* Mean depth 297x * Average of 85 of target bases captured at > 50x	175/175	175
		M: Targeted (NOTCH2) C: PCR S: Sanger				145/175
	Piva et al, 2015 PMID: 25283840 DOI: 10.1038/leu.2014.294	M: Targeted (KLF2) (n=96) C: Repli-g Mini Kit (QIAGEN) & PCR S: ABI PRISM 3100 Genetic Analyzer (Applied Biosystems) & Genome Sequencer Junior instrument (454 Life Sciences) V: Candidate confirmed by at least two independent PCR.	TO: All samples obtained at diagnosis from the involved site. FFPE (n=116) MG: Saliva or blood granulocytes D: All cases lacked the t(11;18) and the t(14;18) translocations, and the p.V600E BRAF mutation.	1. Automated and/or manual curation. 2. Compared to corresponding germline using the Mutation Surveyor Version 3.97 software package (SoftGenetics). 3. Synonymous mutations, previously reported germline polymorphisms and changed in matched normal removed. 4. hg19 assembly	NA	96	96
	Peveling-Oberhag, et al, 2015 PMID:26498442 PMCID:PMC4619476 DOI:10.1186/s12885-015-1766-z	M: WES (n=2) C: SureSelectXT Human Exon Capture 50Mb Kit (Agilent Technologies) S: SOLiD4 Platform (Life Technologies) V: Comparison to matched normal and Sanger	TO: WES - Splenic MZL tissue (n=2), Fresh frozen tissue (n=8), FFPE tissue (n=16) MG: Not specified D: Morphological, cytochemical and immunophenotypic methods according to 2008 WHO classification. All cases were CD5-, CD10-, Bcl-6-, CD23-, with typical pattern of white pulp involvement.	1. Mapping and variant calling using Bioscope v1.2. 2. Annotation using NGS-SNP using EMSEMBLE v61 database 3. Intronic, UTR and synonymous mutations removed. 4. Low quality SNPs filtered out (Bioscope mean quality). 5. Manual review by two independent observers using integrative genomics viewer. 6. hg19 assembly	* Minimum coverage 20x * Minimum VAF 0.1	2/26	26
		M: Targeted (10 genes, n=24) C: PCR PyroMark PCR kit S: PyroMark Q24 (QIAGEN)				24/26
		M: Targeted (NOTCH2 & SMYD) C: PCR S: Sanger				10/26
	Clipson et al, 2015 PMID:25428260 DOI:10.1038/leu.2014.330	M: WES (n=16) C: SureSelectXT Human Exon Capture 50Mb Kit (Agilent Technologies) S: HiSeq2000 (Illumina) - paired end 76 bp read option V: Sanger	TO: Fresh frozen lymphoma tissue (n=77), FFPE tissue (n=78) MG: non-neoplastic FFPE tissue (n=1), Buccal swap or non-involved peripheral blood (n=2) D: WHO classification	1. Aligned using BWA algorithm (hg19 assembly). 2. CaVEMan, Pindel and in-house algorithm used in variant calling. 3. Post-processing filters applied to remove poor quality variants. 4. Database search to exclude SNPs.	NA	105	105
		M: Targeted (KLF2) (n=96) C: PCR S: Sanger V: Candidate confirmed by at least two independent PCR.
	Spina et al, 2016 PMID:27335277 PMCID:PMC5016706 DOI:10.1182/blood-2016-02-696757	M: Targeted (504 genes, n=74); WES (n=18) C: SeqCap EZ choice libraries (NimbleGen System) S: MiSeq Analyzer (Illumina) - paired end 2x250 bp read option V: Sanger. Candidate confirmed by at least two independent PCR.	TO: Fresh frozen (n=74), Cell lines VL51, SSK-41 and KARPAS-1718 (n=3). MG: Saliva or peripheral blood granulocytes (n=14) confirmed tumour free by PCR D: Confirmed by pathological revision of spleen histology, lack of clinical evidence of extra nodal or nodal disease, lacked cyclin D1 expression, t(11;14) and t(14;18) translocations and BRAF p.V600E mutation. Harboured 7q deletion (305). Prefere…	1. Aligned using BWA v.0.6.2 software (hg19 assembly) 2. Variants calling using GATK 3. Non-synonymous variants considered if: * Absent from dbSNP * Absent in normal DNA * represented in at least 2 forward and reverse reads * VAF > 0.1	* Mean depth 369x * Average of 92 of target bases captured at > 30x	74	74
	Campos-Martin, 2017 PMID:28522570 PMCID:PMC5541884 DOI:10.3324/haematol.2016.161711	M: Sanger (NOTCH2 & KLF2; n=84) C: PCR S: Sanger	TO: spleen FFPE (n=104) MG: NA D: According to WHO classification and Matutes et al.	NA	NA	84	84
	Jallades et al, 2017 PMID:28751561 PMCID:PMC5622860 DOI:10.3324/haematol.2016.160192	M: Targeted (109 genes, n=46 HTS) C: Agilent enrichment method with biotinylated oligonucleotide probes S: HiSeq2000 (Illumina) - paired end 76 bp read option	TO: from frozen spleen samples (n=46), from CD19 immunoselected cells, or from nonimmunoselected peripheral blood mononuclear cells after Ficoll-isolation using patients’ samples with a total lymphocyte count exceeding 5×10/L MG: NA D: According to WHO classification and other published studies.	1. Image analysis and variant calling using CASAVA1.8.2. 2. Annotation using IntegraGen in house pipeline. 3. Database search to exclude SNPs. 4. hg19 assembly	NA	46	46
	Pillonel et al, 2018 PMID:29556019 PMCID:PMC6224405 DOI:10.1038/s41375-018-0082-4	M: Targeted (146 genes; nodal=25) and 12 splenic C: IonTorrent AmpliSeq HTS Lymphoma panel S: IonTorrent S5XL instrument using the Ion540 sequencing chip	TO: Formalin-fixed, paraffin-embedded (FFPE, n=46) and available fresh frozen (FF, n=6) tissue samples, Lymphnodes, EMZL and Spleen MG: For tumors with matched germline, the germline was used as control. For tumors without matched germline, an unmatched germline pool was created from the six available germline samples, subsampled to 16 (~1/6) of the reads and used as control. D: According to 2007…	1. Variant calling using plug-in v5.2 IonTorrent software suite. 2. Annotation using IonReporter Software. 3. Filters applied: * phred-based quality > 50 * Strand bias ≤ 0.75 * Reads supporting variants ≥ 10 * VAF > 0.05 * Include only synonymous exonic and splicing 4. Database search to exclude SNPs. 5. Manual review using integrative genomics viewer 6. GRCh37 assembly	mean coverage depth of 1400× (range 748–2962×)	37	37
		M: WES (n=8) C: Agilent SureSelect Human All Exon V6 S: Illumina HiSeq platform (2 × 100 bp)			mean target coverage of 100× and matched normal controls with 60×
	Maurus et al, 2018 PMID: 29481902 DOI: 10.1016/j.jid.2018.02.015	M: Targeted (39 genes, n=38) C: MiSeq platform S: hybridization-based panel sequencing V: confirmatory Sanger sequencing	TO: Fresh-frozen cryopreserved tissue (n=11); formalin-fixed paraffin-embedded (FFPE) material (n=27), cutaneous MG: NA D: According to the current International Society for Cutaneous Lymphomas and World Health Organization/ European Organisation for Research and Treatment of Cancer	1. The HaloPlexHS Target Enrichment System was used for library preparation. 2. Quality assessment was performed using FastQC, version 0.11 3. All variants were visually examined using the Integrative Genomics Viewer, version 2.3.68	Adapters and low-quality reads below a phred quality score of 30 and a length of 30 base pairs were trimmed with TrimGalore, version 0.4.0, powered by Cutadapt, version 1.8	38	38
	Karthik et al, 2016 PMID: 27248180 PMCID: PMC5190007 DOI: 10.18632/oncotarget.9678	M: targeted (465 genes, n=11) C: Sure Select Hybrid Capture system; Illumina TruSeq v3 chemistry S: Illumina TruSeq v3 chemistry V: Sanger Sequencing	TO: primary dural MZL cases with adequate FFPE tissue (n=11) MG: NA D: According to the International System for Human Cytogenetic Nomenclature	1. Libraries were then quantified using qPCR 2. the variants were cross referenced with those in the 1000 Genomes Project, OMIM, dbSNP, and the Exome Variant Server 3. Variants were manually cross-referenced with COSMIC	Average of 684-fold coverage and >10X coverage for 99 of the coding regions	11	11
	Cascione et al, 2019 PMCID: PMC6959164 PMID: 31018978 doi: 10.3324/haematol.2018.214957	M: NGS (90 genes; n=72) C: transcriptional and methylation profiling S: HiSeq2000 (Illumina) V: Sanger sequencing	TO: derived from different anatomic sites (lung 32%, ocular adnexa 28%, salivary glands 18%, thyroid 7%, stomach 5%, and other 10%), FFPE (n=60), FF (n=5) MG: NA D: NA	1. we looked at the occurrence of lesions in the main localizations 2. we compared the genome-wide DNA methylation profiles of MALT lymphomas with TET2 mutations versus cases with a wild-type gene (n=16) 3. we evaluated the cytomorphological features of a subset of MALT lymphomas bearing the fusion or trisomy 3 (n=12) or none of the two lesions (n=7)	At least 100x coverage in > 90 of the target regions with a mean coverage of ~700x.	72	65		i
	Hyeon et al, 2018 PMID: 29765142 DOI: 10.1038/s41379-018-0064-0	M: targeted (n=19) C: SureSelect XT Reagent Kit, HSQ S: HemaScan V: Sanger sequencing	TO: formalin-fixed and paraffin-embedded tumor tissue (n=19), Gastric MG: NA D: According to the recent WHO classification criteria and Groupe d’Etude des Lymphomes de l’Adulte histological scoring system	1. DNA quality and quantity were analyzed using a Nanodrop 8000 UV–Vis spectrometer, Qubit 2.0 Fluorometer, and 2200 TapeStation Instrument 2. using an Integrative Genomics Viewer browser and filtered out sequencing errors 3. PCR products were purified and analyzed using an ABI3730XL DNA analyzer to validate the presence of each mutation. 4. Results were analyzed using Quantasoft v.1.7.4 software…	minor allele frequency of ≥0.1 functional consequence by Mendelian Clinically Applicable Pathogenicity score >0.025	19	19
	Moody et al, 2018 PMID: 29674500 PMCID: PMC6068028 DOI: 10.3324/haematol.2018.191601	M: targeted (27 genes, n=249); WES (n=21) C: Nimblegen SeqCap EZ Exome v.3 S: Illumina HiSeq platform using a 75bp paired end protocol V: PCR and Sanger Sequencing	TO: FFPE lymphoma biopsies (n=249); non-neoplastic cells by microdissection using the QIAamp DNA micro kit. Thyroid, Saliva, Ocular, Lung, Gastric MG: 72 variants D: controls available from the Cancer Genome Project in addition to the 1000 genomes project and Ensembl variation databases	1. Genomic libraries were prepared using the Illumina Truseq DNA sample preparation v.2 kit 2. Sequencing reads were aligned to the hg19 reference genome using BWA with default settings, with single nucleotide variants called by CaVEMan, and insertions and deletions by PINDEL. 3. Mutations were screened using the Fluidigm Access Array PCR and Illumina MiSeq protocol. 4. Sequences were analyzed us…	PCR of ≥300bp genomic fragment	249	235		i
	Johansson et al, 2020 PMID: 32316399 PMCID: PMC7225979 DOI: 10.3390/cancers12040986	M: WGS (n=6) C: QIAamp Blood mini kit, QIAamp DNA FFPE Tissue Kit S: HiSeq 2500 apparatus (Illumina) V: NA	TO: fresh (n=14) and FFPE material (n=63), ocular MG: NA D: in accordance with the WHO 2016 classification	1. SNV-caller Platypus generated a list of putative SNVs on the basis of the mapping files; added annotations with SnpEff 2. Pathway annotations were taken from ConsensusPathDB 3. Read coverage of protein-coding genes for tumor and normal samples were determined with the Genome Analysis Tool Kit (GATK 3.5) 4. unmapped reads were assembled using SPAdes, and the resulting contigs were submitted to …	< 5 variant reads	6/82	82
		M: WES (n=8) C: NimbleGen SeqCap EZ enrichment kit v3 S: HiSeq 2500 system with 2 × 101 bp paired-end reads (Illumina) V: NA			> 500	82/82
		M: targeted (38 genes; n=82) C: IonApliSeq platform S: IonProton sequencing apparatus (Thermo Fisher) V: NA			Mutations with a strand bias ≥ 100 according to Strand Avadis NGS were removed
	Johansson et al, 2016 PMID: 27566587 PMCID: PMC5308752 DOI: 10.18632/oncotarget.11548	M: targeted (24 genes; n=63) C: DNA was extracted from up to eight 10 μm thick sections per sample using the QIAamp DNA FFPE Tissue Kit S: Illumina MiSeq apparatus with 150 bp paired end reads V: Sanger Sequencing	TO: FFPE samples (n=63), ocular MG: NA D: in accordance with the WHO 2008 classification	1. Sequence reads were mapped to the human genome reference assembly GRCh37 (hg19) 2. Known SNPs (db137) were excluded. 3. Sequences of PCR products were compared to the corresponding germ line sequences with SeqScape v2.5 software (Applied Biosystems).	≥20 variant calls	63	63
	Jung et al, 2017 PMID: 28152507 PMCID: PMC5370020 DOI: 10.18632/oncotarget.14928	M: WGS (n=10); targeted (n=38) C: QIAamp DNA Blood Maxi Kit; Maxwell 16 CSC DNA FFPE Kit S: whole exome sequencing V: Sanger sequencing	TO: tumor samples with matched blood FF(n=15); FPPE (n=28), ocular MG: sequenced to 32x coverage D: quantify gene expression level based on UCSC gene model	1. Reads from whole-genome sequencing (WGS) were aligned against the hg19 reference genome using BurrowsWheeler Aligner (BWA) 0.6.2 and PCR duplicates were marked using Picard. 2. Called somatic single nucleotide variants (SNVs) and indels in WGS data using Strelka and muTect with default settings and then the detected variants were annotated using ANNOVAR and SNVs and indels using GATK Haplotype…	with a variant allele frequency (VAF) of 10 and the number of variant supporting reads of 10	48	48
	Vela et al, 2020. PMID: 32012328 DOI: 10.1002/hon.2718	M: Targeted (146 genes); (n=34) C: IonTorrent AmpliSeq HTS Lymphoma panel S: IonTorrent S5XL	TO: Formalin-fixed, paraffin-embedded (FFPE, n=34), ocular D: According to 2007 WHO classification.	1. Variant calling using plug-in v5.2 IonTorrent software suite. 2. Annotation using IonReporter Software. 3. Filters applied: * phred-based quality > 50 * Strand bias ≤ 0.75 * Reads supporting variants ≥ 10 * VAF > 0.05 * Include only synonymous exonic and splicing 4. Database search to exclude SNPs. 5. Manual review using integrative genomics viewer 6. GRCh37 assembly	* Mean depth 1853x	34	34
	Vela et al, 2020. PMID: 32855441 DOI: 10.1038/s41379-020-00660-2	M: Targeted (146 genes); (n=28) C: IonTorrent AmpliSeq HTS Lymphoma panel S: IonTorrent S5XL	TO: Formalin-fixed, paraffin-embedded (FFPE) from 28 Pulmonary samples D: According to 2007 WHO classification.	1. Variant calling using plug-in v5.2 IonTorrent software suite. 2. Annotation using IonReporter Software. 3. Filters applied: * phred-based quality > 50 * Strand bias ≤ 0.75 * Reads supporting variants ≥ 10 * VAF > 0.05 * Include only synonymous exonic and splicing 4. Database search to exclude SNPs. 5. Manual review using integrative genomics viewer 6. GRCh37 assembly	* Mean depth 1900x	28	28
	Koh et al, 2020 PMID: 32585984 PMCID: PMC7352856 DOI: 10.3390/cancers12061669	M: WES set (n=8); HTS set (n=30) C: Tumor genomic DNA (n=8); SureSelectXT Human All Exon V5 S: Illumina HiSeq platform with the paired-end 2 × 101 bp read option V: IHC analyses of IRF4 (MUM1), MYC, Ki-67 and CD70 were performed on 4-μm-thick whole sections of FFPE tissue samples	TO: Formalin-fixed, paraffin-embedded (FFPE) tissue samples (n=38) MG: Nodal3 and Nodal5 D: according to the revised 4th World Health Organization (WHO) classification	1. Sequencing reads from tumor and germline samples were aligned to the reference human genome hg19/NCBI GRCh 37 using the Burrows-Wheeler Aligner (BWA) (v.0.7.12) 2. Aligned reads were visually inspected using Integrative Genomics Viewer (IGV) 3. Sequencing libraries were prepared using the TruSeqTM RNA Exome kit 4. false discovery rate (FDR) for GSEA was calculated	a mean on-target depth of 106.21× with at least 75.3 of the target exome covered at 50×	38	38
	van den Brand et al. PMID: 27297871 DOI: 10.1111/his.13015	M: NGS (n=20) C: extensive panel of germinal centre markers (CD10, bcl‐6, LMO2, and HGAL) and putative marginal zone markers (MNDA and IRTA1). S: Ion AmpliSeq panel V: Sanger	TO: FFPE (n=20) MG: NA D: local ethical committee (reference number 2011/270).	1. Sequences were analysed with the seqnext software package (JSI Medical Systems, Kippenheim, Germany). 2. Intronic mutations, mutations in untranslated regions and silent mutations were filtered out by adaptation of the software settings. 3. Data were analysed with ibm spss statistics version 20 (IBM, Armonk, NY, USA). 4. Pearson's chi‐square test was used for comparison of categorical variable…	Variants calls ≥25, did not exceed 30%/70%, at least 10% of the reads	20	20
					TOTAL NUMBER OF CASES USED IN THIS STUDY:		1663
